# Supplementary material for: Chatter Monitoring of Machining Center Using Head Stock Structural Vibration Analyzed with a 1D Convolutional Neural Network
Source: Sensors (Basel). 2022 Jul 20;22(14):5432. doi: 10.3390/s22145432 (PMC9323503; doi:10.3390/s22145432)
Supplement: Supplementary file 1 [file sensors-22-05432-s001.zip]

Archive with 1 entries (1 files):
- sensors-1804151-supplementary.mp4
